# Supplementary material for: CDK2AP1 influences immune infiltrates and serves as a prognostic indicator for hepatocellular carcinoma
Source: Front Genet. 2022 Aug 29;13:937310. doi: 10.3389/fgene.2022.937310 (PMC9465009; doi:10.3389/fgene.2022.937310)
Supplement: Supplementary file 2 [file Table2.XLSX]

## Sheet: Sheet1
Table S2. Top 50 genes negtively correlated with CDK2AP1 in LIHC.
Correlated gene	Pearson's correlation	P-value	FDR (BH)
SERPINC1	-0.498362	1.09766e-24	1.28633e-21
HNF4A	-0.49743	1.38058e-24	1.528e-21
PEX19	-0.496421	1.76896e-24	1.76206e-21
TFR2	-0.494466	2.85147e-24	2.4867e-21
CYP4F11	-0.49392	3.2563e-24	2.4867e-21
GLYCTK	-0.491713	5.5573e-24	3.69042e-21
DHTKD1	-0.489309	9.90246e-24	5.97808e-21
CYP4F3	-0.480733	7.49787e-23	3.39483e-20
GJB1	-0.479138	1.08589e-22	4.70285e-20
F12	-0.475056	2.77635e-22	1.12878e-19
SEPSECS	-0.472667	4.78145e-22	1.86777e-19
DCAF11	-0.469181	1.04904e-21	3.79981e-19
PPARA	-0.468744	1.1569e-21	4.11568e-19
CYB5A	-0.465364	2.45405e-21	8.14825e-19
F5	-0.464613	2.89697e-21	9.30863e-19
MAT1A	-0.464536	2.94674e-21	9.31826e-19
ITIH4	-0.461968	5.18086e-21	1.43351e-18
NR1I3	-0.460874	6.58004e-21	1.70243e-18
TTC38	-0.458625	1.07243e-20	2.51352e-18
CHAD	-0.457193	1.46111e-20	3.38469e-18
SEC16B	-0.456611	1.65604e-20	3.62545e-18
ACSM2B	-0.456454	1.71284e-20	3.66916e-18
SARDH	-0.456299	1.77113e-20	3.71415e-18
PCK2	-0.454304	2.71481e-20	5.57571e-18
DMGDH	-0.453682	3.09947e-20	6.17476e-18
PIGV	-0.453185	3.44479e-20	6.72816e-18
PLG	-0.452553	3.94032e-20	7.54798e-18
CES2	-0.450422	6.18278e-20	1.11976e-17
LDHD	-0.449853	6.96945e-20	1.23969e-17
CYP4A11	-0.449547	7.43184e-20	1.28788e-17
RORC	-0.449529	7.45996e-20	1.28788e-17
PIPOX	-0.449515	7.48137e-20	1.28788e-17
ABCC6	-0.448765	8.75613e-20	1.46588e-17
CPB2	-0.448719	8.84092e-20	1.46774e-17
HAO1	-0.448663	8.94511e-20	1.47277e-17
ANGPTL3	-0.44344	2.64673e-19	3.84877e-17
ACSM2A	-0.442857	2.98379e-19	4.21582e-17
SELENBP1	-0.442798	3.02014e-19	4.23713e-17
ABAT	-0.442582	3.15681e-19	4.3979e-17
BAAT	-0.442452	3.24222e-19	4.48552e-17
CFHR2	-0.442308	3.33937e-19	4.58806e-17
F11	-0.440854	4.49719e-19	6.05358e-17
BAIAP3	-0.440675	4.66424e-19	6.23631e-17
DCAF8	-0.440117	5.2258e-19	6.80409e-17
KLF15	-0.43791	8.17767e-19	1.02463e-16
DIAPH1	-0.437264	9.31699e-19	1.11146e-16
F13B	-0.437104	9.6218e-19	1.13423e-16
ACOX1	-0.436497	1.08737e-18	1.27427e-16
ALDH6A1	-0.436304	1.13037e-18	1.30926e-16
BDH1	-0.435259	1.39425e-18	1.51783e-16
