# Supplementary material for: CDK2AP1 influences immune infiltrates and serves as a prognostic indicator for hepatocellular carcinoma
Source: Front Genet. 2022 Aug 29;13:937310. doi: 10.3389/fgene.2022.937310 (PMC9465009; doi:10.3389/fgene.2022.937310)
Supplement: Supplementary file 3 [file Table3.XLSX]

## Sheet: enrichment_results_1651279002
Table S3. KEGG pathway analysis of CDK2AP1 in LIHC cohort.
geneSet	description	enrichmentScore	normalizedEnrichmentScore	pValue	FDR
hsa04666	Fc gamma R-mediated phagocytosis	0.643588	1.79268	0	0
hsa05130	Pathogenic Escherichia coli infection	0.654569	1.70228	0	0.0159959
hsa04611	Platelet activation	0.6065	1.691	0	0.0137108
hsa00532	Glycosaminoglycan biosynthesis	0.735065	1.68455	0	0.0121873
hsa05140	Leishmaniasis	0.615336	1.65805	0	0.0170623
hsa04380	Osteoclast differentiation	0.583028	1.65217	0	0.0149803
hsa04974	Protein digestion and absorption	0.593272	1.64802	0	0.0137108
hsa04933	AGE-RAGE signaling pathway in diabetic complications	0.591447	1.64786	0	0.0119969
hsa05145	Toxoplasmosis	0.590714	1.63833	0	0.0125259
hsa04390	Hippo signaling pathway	0.579268	1.63816	0	0.0114256
hsa04510	Focal adhesion	0.567961	1.63479	0	0.0109409
hsa04658	Th1 and Th2 cell differentiation	0.595485	1.63376	0	0.0102831
hsa05323	Rheumatoid arthritis	0.592901	1.62347	0	0.0110155
hsa05340	Primary immunodeficiency	0.649159	1.62188	0	0.0107727
hsa04810	Regulation of actin cytoskeleton	0.563332	1.62099	0	0.0101561
hsa04926	Relaxin signaling pathway	0.564198	1.61657	0	0.0109496
hsa05414	Dilated cardiomyopathy (DCM)	0.589061	1.61438	0	0.0108432
hsa05146	Amoebiasis	0.57346	1.59837	0	0.0135415
hsa04110	Cell cycle	0.55966	1.57968	0	0.0179603
hsa05410	Hypertrophic cardiomyopathy (HCM)	0.576495	1.56688	0.00212314	0.0204138
hsa04640	Hematopoietic cell lineage	0.565353	1.56507	0	0.0198044
hsa04672	Intestinal immune network for IgA production	0.605073	1.56321	0.0045045	0.0192505
hsa05152	Tuberculosis	0.542965	1.55377	0	0.0210105
hsa05222	Small cell lung cancer	0.563072	1.55314	0	0.0204138
hsa05131	Shigellosis	0.5952	1.55174	0	0.019863
hsa00220	Arginine biosynthesis	-0.770557	-2.15375	0	0
hsa00650	Butanoate metabolism	-0.756625	-2.26414	0	0
hsa01200	Carbon metabolism	-0.594746	-2.27501	0	0
hsa00630	Glyoxylate and dicarboxylate metabolism	-0.79523	-2.29312	0	0
hsa00310	Lysine degradation	-0.677994	-2.29894	0	0
hsa01212	Fatty acid metabolism	-0.691339	-2.32031	0	0
hsa00620	Pyruvate metabolism	-0.725636	-2.33785	0	0
hsa00983	Drug metabolism	-0.616924	-2.34267	0	0
hsa00860	Porphyrin and chlorophyll metabolism	-0.714333	-2.35448	0	0
hsa00120	Primary bile acid biosynthesis	-0.880898	-2.36655	0	0
hsa00350	Tyrosine metabolism	-0.709798	-2.41123	0	0
hsa00020	Citrate cycle (TCA cycle)	-0.780355	-2.42882	0	0
hsa00640	Propanoate metabolism	-0.800687	-2.45421	0	0
hsa00053	Ascorbate and aldarate metabolism	-0.850155	-2.51484	0	0
hsa00280	Valine, leucine and isoleucine degradation	-0.758979	-2.52513	0	0
hsa00040	Pentose and glucuronate interconversions	-0.791984	-2.52639	0	0
hsa03320	PPAR signaling pathway	-0.684224	-2.54482	0	0
hsa00980	Metabolism of xenobiotics by cytochrome P450	-0.724395	-2.60755	0	0
hsa00380	Tryptophan metabolism	-0.794899	-2.6792	0	0
hsa00982	Drug metabolism	-0.748219	-2.73242	0	0
hsa00140	Steroid hormone biosynthesis	-0.802416	-2.75164	0	0
hsa00071	Fatty acid degradation	-0.843061	-2.80816	0	0
hsa00260	Glycine, serine and threonine metabolism	-0.88124	-2.94292	0	0
hsa04146	Peroxisome	-0.797993	-2.94937	0	0
hsa00830	Retinol metabolism	-0.840962	-3.07758	0	0
