# Supplementary material for: CDK2AP1 influences immune infiltrates and serves as a prognostic indicator for hepatocellular carcinoma
Source: Front Genet. 2022 Aug 29;13:937310. doi: 10.3389/fgene.2022.937310 (PMC9465009; doi:10.3389/fgene.2022.937310)
Supplement: Supplementary file 5 [file Table1.XLSX]

## Sheet: Sheet1
Table S1. Top 50 genes positively correlated with CDK2AP1 in LIHC.
Correlated gene	Pearson's correlation	P-value	FDR (BH)
RAP1B	0.564664	1.25238e-32	1.2475e-28
SERPINH1	0.556256	1.60382e-31	1.06504e-27
TPM4	0.541604	1.15232e-29	5.73914e-26
C3orf21	0.534048	9.63613e-29	3.18016e-25
TMEM51	0.533629	1.08247e-28	3.18016e-25
TMEM158	0.533514	1.11741e-28	3.18016e-25
KCTD10	0.529957	2.97604e-28	7.41109e-25
TWIST1	0.514531	1.82658e-26	4.04325e-23
ATP1B3	0.511008	4.5429e-26	9.05037e-23
DBN1	0.505843	1.69511e-25	3.07e-22
FBLIM1	0.503464	3.08564e-25	5.12268e-22
FSCN1	0.502265	4.16567e-25	5.80779e-22
TMSL3	0.502159	4.27797e-25	5.80779e-22
GPR161	0.502071	4.3729e-25	5.80779e-22
CERCAM	0.498422	1.08136e-24	1.28633e-21
DNAJC18	0.496551	1.71313e-24	1.76206e-21
PKM2	0.494554	2.79084e-24	2.4867e-21
CMTM3	0.494215	3.03117e-24	2.4867e-21
LIMS3	0.493956	3.22786e-24	2.4867e-21
UBE2N	0.49378	3.36897e-24	2.4867e-21
IMPDH1	0.493779	3.37019e-24	2.4867e-21
PLAUR	0.493409	3.68721e-24	2.62345e-21
SETD8	0.492049	5.12375e-24	3.51984e-21
HDAC7	0.491088	6.46156e-24	4.15249e-21
KIF3C	0.489359	9.78615e-24	5.97808e-21
GPX8	0.488578	1.17964e-23	6.91199e-21
44806	0.487985	1.3587e-23	7.73374e-21
TUBA1A	0.487711	1.45056e-23	8.02725e-21
PHLDB1	0.486864	1.77423e-23	9.55304e-21
GLIPR2	0.484898	2.82544e-23	1.48127e-20
TMSB15B	0.484518	3.09057e-23	1.57872e-20
TMEM165	0.483873	3.59717e-23	1.79157e-20
S100A11	0.48281	4.61638e-23	2.24311e-20
SLMO1	0.482575	4.87805e-23	2.31382e-20
ORAI2	0.481366	6.47058e-23	2.99784e-20
VASP	0.480298	8.29709e-23	3.67321e-20
RELT	0.476833	1.84765e-22	7.83167e-20
RILPL1	0.476281	2.09762e-22	8.70601e-20
MAP3K12	0.472969	4.46513e-22	1.77909e-19
ELF4	0.471082	6.84213e-22	2.62132e-19
CTBP2	0.470259	8.23556e-22	3.09564e-19
CNPY4	0.469269	1.02844e-21	3.79418e-19
PDE7A	0.46742	1.55466e-21	5.43366e-19
PLXNA1	0.466249	2.01713e-21	6.9285e-19
TMEM132A	0.465413	2.42746e-21	8.14825e-19
COL8A2	0.465106	2.59848e-21	8.48637e-19
LOC100130776	0.464342	3.07574e-21	9.57421e-19
MTHFD2	0.464228	3.15371e-21	9.66587e-19
PLXDC1	0.463846	3.43103e-21	1.03565e-18
ARPC3	0.463587	3.63193e-21	1.07993e-18
